# Supplementary material for: Transcriptome Analysis of Differentially Expressed Genes Induced by Low and High Potassium Levels Provides Insight into Fruit Sugar Metabolism of Pear
Source: Front Plant Sci. 2017 May 31;8:938. doi: 10.3389/fpls.2017.00938 (PMC5450510; doi:10.3389/fpls.2017.00938)
Supplement: Table S1 — List of primer sequences used for qPCR analysis. [file Table1.XLS]

## Sheet: Sheet1
Table S1 List of primer sequences used for qPCR analysis
Gene ID	LOC ID	Forward primer (5’-3’)	Reverse primer (5’-3’)	Amplicon length	Annotation
gene2892	LOC103927847	AGCAGACCTCCATTGATTC	AAGTTCCTACAGCATCGTTA	162	hexokinase-2, chloroplastic
gene4397	LOC103943066	GGTATGGAAGAGGTGGAAG	GCAGAGATGGAAGACAAGA	139	protein TIFY 6A-like
gene11334	LOC103950691	CCAAGCACAACACCTGAA	CGGACACTGAACTCGTATC	178	transcription factor MYC2-like
gene15418	LOC103955182	ATCAACGAGAACGCCAAT	GGTCACATCAGCACACTT	129	fructose-bisphosphate aldolase, cytoplasmic isozyme
gene19408	LOC103959573	GAATCGTCGGAAGTTGGA	CTGGCACAAGCAATAAGC	217	auxin transporter-like protein 2
gene23076	LOC103963568	GGCTCTGGTGAATGTAACT	GGCTGACGACGATGATTA	122	cation/H(+) antiporter 20-like
gene23394	LOC103963935	CAGAGTTCATTCGGTCAGA	CTTGCTTCCATCAGTTCCT	277	potassium transporter 8-like
gene26581	LOC103967420	GCGAAGAGGAGGATGAAG	CCGATACCACCAGTTGTC	209	potassium channel SKOR-like
gene27053	LOC103967955	CAAGGTGCTGGACATAGAT	CCTGAGACCAATGCTACG	100	NADP-dependent D-sorbitol-6-phosphate dehydrogenase-like
gene29919	LOC103929477	TCGGTGTGGCTTGTAATAG	GGCATTGTTGTTGTCATCA	269	putative polyol transporter 1
gene33113	LOC103932999	ATCACAAGTTAGGCGAAGG	GGCTACCAATACCATCTCAT	140	cysteine-rich receptor-like protein kinase 10
gene33410	LOC103933317	GAGCACCAAGAATTGTCATC	CGTCATCTAAGTCCTCCATT	114	sorbitol dehydrogenase-like
gene33412	LOC103933319	GTTCACTACCTCAAGACCAT	CACCAGATGCTTCACCTC	117	sorbitol dehydrogenase-like
gene35304	LOC103935363	CACACGATTCAGAGATGGT	CATAGCCACTTGCCTAACA	151	beta-amylase 1, chloroplastic-like
gene39709	LOC103940237	CTGGTGGAGCATTGAGAG	GGATGAGAGTGATGAGTGTT	296	ethylene receptor 2-like
gene40554	LOC103941164	GCAACTTATGAAGGTGAACA	TGTCAAGGAAGAAGCCATC	246	probable WRKY transcription factor 40
gene22786	LOC103963250	TGGGCTTTGCTCCTCTTAC	CCTTCGTGCTCATCTTACC	169	β-tubulin
