# Supplementary material for: Transcriptome Analysis of Differentially Expressed Genes Induced by Low and High Potassium Levels Provides Insight into Fruit Sugar Metabolism of Pear
Source: Front Plant Sci. 2017 May 31;8:938. doi: 10.3389/fpls.2017.00938 (PMC5450510; doi:10.3389/fpls.2017.00938)
Supplement: Table S2 — Summary of the RNA-Seq data collected from the leaf and fruit of “Huangguan” pear at 105DAB and 129DAB. [file Table2.XLS]

## Sheet: Sheet1
Table S2 Summary of the RNA-Seq data collected from the leaf and fruit of 'Huangguan' pear at 105DAB and 129DAB during the fruit development and maturation
Samples	Read length (bp)	No.of Raw reads	No.of Clean reads	Percentage of Clean GC (%)	Percentage of Clean Q30 (%)	Total mapped reads and percentage (%)	PE mapped reads and percentage (%)
F0S4_1	150	56748420	56592392	46.98	95.28	45,238,524(79.9)	41,733,576(72.4)
F0S4_2	150	63857580	63691838	46.95	95.45	50,984,121(80.0)	46,930,238(72.1)
F0S4_3	150	48582046	48465066	47.05	95.67	38,858,052(80.2)	35,878,578(72.7)
F0.4S4_1	150	47019502	46904704	47.02	95.82	37,675,408(80.3)	34,826,508(72.9)
F0.4S4_2	150	54711706	54577626	46.95	95.21	43,789,269(80.2)	40,340,698(72.5)
F0.4S4_3	150	58502312	58350670	46.96	95.33	46,778,420(80.2)	43,098,504(72.5)
F0.8S4_1	150	50816346	50546756	47.02	95.25	40,411,382(79.9)	37,195,122(72.1)
F0.8S4_2	150	50872628	50746308	47.05	95.17	40,653,118(80.1)	37,427,760(72.4)
F0.8S4_3	150	53015470	52874946	47.04	95.41	42,434,559(80.3)	39,184,580(72.8)
F0S5_1	150	49282942	49152418	47.25	95.2	39,706,261(80.8)	36,539,130(72.7)
F0S5_2	150	50702064	50569200	47.33	94.72	40,821,681(80.7)	37,443,638(72.3)
F0S5_3	150	60098304	59944838	47.56	95.34	47,746,116(79.7)	43,866,430(71.5)
F0.4S5_1	150	56888314	56722344	46.88	95.17	45,580,514(80.4)	41,979,978(72.6)
F0.4S5_2	150	62983792	62586782	46.93	95.46	50,290,134(80.4)	46,421,832(72.8)
F0.4S5_3	150	66788968	66571010	47.1	95.16	53,588,847(80.5)	49,326,614(72.5)
F0.8S5_1	150	57075314	56829082	46.81	94.94	45,551,230(80.2)	41,880,816(72.1)
F0.8S5_2	150	54616434	54420708	46.76	95.22	43,692,614(80.3)	40,195,686(72.3)
F0.8S5_3	150	52899982	52753882	46.73	95	42,344,916(80.3)	38,894,712(72.1)
L0S4_1	150	46000624	45903944	47.26	96.38	36,090,838(78.6)	33,274,188(70.4)
L0S4_2	150	51625032	51433872	47.42	94.67	40,075,591(77.9)	36,780,644(70.0)
L0S4_3	150	43331824	43206086	47.39	96.43	33,780,094(78.2)	31,179,968(70.7)
L0.4S4_1	150	43485600	43392082	46.84	96.17	34,105,717(78.6)	31,343,480(70.6)
L0.4S4_2	150	57372500	57183776	46.94	93.02	43,830,695(76.6)	39,698,628(67.7)
L0.4S4_3	150	47103598	46965800	47.29	96.25	36,542,557(77.8)	33,650,598(69.7)
L0.8S4_1	150	45484514	45385742	47.05	96.19	35,907,644(79.1)	33,103,776(71.2)
L0.8S4_2	150	52538046	52288686	47.48	96.15	41,015,922(78.4)	37,850,504(70.7)
L0.8S4_3	150	51109514	51036486	47.49	93.16	39,614,620(77.6)	35,830,244(68.5)
L0S5_1	150	40508154	40443030	46.88	95.22	31,894,490(78.9)	29,271,756(70.6)
L0S5_2	150	54540178	53973898	52.01	94.8	29,773,306(55.2)	27,338,840(48.6)
L0S5_3	150	40999824	40920702	46.75	94.94	32,231,052(78.8)	29,542,136(70.3)
L0.4S5_1	150	50045314	49885464	46.92	96.19	39,443,648(79.1)	36,325,508(71.1)
L0.4S5_2	150	43890998	43781440	47.1	96.27	34,675,996(79.2)	31,988,716(71.1)
L0.4S5_3	150	50575274	50439596	47.81	96.08	39,917,549(79.1)	36,914,814(71.3)
L0.8S5_1	150	40730748	40647174	46.78	95.07	32,152,280(79.1)	29,507,110(70.9)
L0.8S5_2	150	38713086	38633942	47.03	95.13	30,364,993(78.6)	27,918,846(70.0)
L0.8S5_3	150	45059630	44936638	47.83	96.19	35,256,027(78.5)	32,520,982(70.6)
