# Supplementary material for: Transcriptome Analysis of Differentially Expressed Genes Induced by Low and High Potassium Levels Provides Insight into Fruit Sugar Metabolism of Pear
Source: Front Plant Sci. 2017 May 31;8:938. doi: 10.3389/fpls.2017.00938 (PMC5450510; doi:10.3389/fpls.2017.00938)
Supplement: Table S3 — Summary of the genome alignment distribution of the RNA-Seq data. [file Table3.XLS]

## Sheet: Sheet1
Table S3 Summary of the genome alignment distributin of the the RNA-Seq data
Regions(%)	Exon	Intronic	Intergenic
F0S4_1	96.49	1.93	1.58
F0S4_2	96.58	1.91	1.5
F0S4_3	96.64	1.86	1.5
F0.4S4_1	96.81	1.76	1.42
F0.4S4_2	96.8	1.76	1.43
F0.4S4_3	96.8	1.77	1.42
F0.8S4_1	96.82	1.75	1.43
F0.8S4_2	96.86	1.73	1.41
F0.8S4_3	96.79	1.74	1.47
F0S5_1	96.9	1.61	1.49
F0S5_2	96.83	1.59	1.58
F0S5_3	97.2	1.14	1.66
F0.4S5_1	96.71	1.8	1.49
F0.4S5_2	96.69	1.77	1.55
F0.4S5_3	97.54	1.23	1.22
F0.8S5_1	96.85	1.77	1.38
F0.8S5_2	96.82	1.79	1.39
F0.8S5_3	96.66	1.9	1.44
L0S4_1	94.17	3.04	2.79
L0S4_2	95.76	2.26	1.98
L0S4_3	96	2.09	1.92
L0.4S4_1	94.62	3.15	2.23
L0.4S4_2	94.15	3.17	2.67
L0.4S4_3	94.93	2.62	2.45
L0.8S4_1	94.81	2.94	2.26
L0.8S4_2	95.61	2.24	2.14
L0.8S4_3	94.88	2.83	2.29
L0S5_1	93.59	3.85	2.56
L0S5_2	92.31	3.62	4.08
L0S5_3	93.33	4.03	2.64
L0.4S5_1	95.01	2.9	2.09
L0.4S5_2	94.4	3.05	2.54
L0.4S5_3	95.85	1.94	2.21
L0.8S5_1	94.58	3.26	2.16
L0.8S5_2	93.4	3.6	3
L0.8S5_3	95.69	2.16	2.16
