# Supplementary material for: Transcriptome Analysis of Differentially Expressed Genes Induced by Low and High Potassium Levels Provides Insight into Fruit Sugar Metabolism of Pear
Source: Front Plant Sci. 2017 May 31;8:938. doi: 10.3389/fpls.2017.00938 (PMC5450510; doi:10.3389/fpls.2017.00938)
Supplement: Table S4 — Summary of GO categories gene counts of the differentially expressed genes. [file Table4.XLS]

## Sheet: Sheet1
Table S4 Summary of GO categories gene counts of the differentially expressed genes
Categories	GO	Leaf					Fruit				Total
			105DAB	129DAB			105DAB		129DAB
		K0vsK0.4	K0.8vsK0.4	K0vsK0.4	K0.8vsK0.4		K0vsK0.4	K0.8vsK0.4	K0vsK0.4	K0.8vsK0.4
Cellular component	membrane			391					1242		1633
	cell periphery			267			153	100	806		1326
	plasma membrane			222					676		898
	chloroplast								731		731
	intrinsic component of membrane			139			101		436		676
	integral component of membrane			122			97		385		604
	extracellular region			103	12		72	48	318	37	590
	plastid part								357		357
	chloroplast part								351		351
	membrane part			161			110				271
	external encapsulating structure		27	67			54	34		25	207
	cell wall		27	67			54	34		25	207
	organelle subcompartment								204		204
	plastid stroma								199		199
	chloroplast stroma								193		193
	plant-type cell wall		17				30	22	87	13	169
	thylakoid								159		159
	plastid thylakoid								127		127
	chloroplast thylakoid								127		127
	photosynthetic membrane								107		107
	apoplast								107		107
	thylakoid membrane								103		103
	plastid thylakoid membrane								99		99
	chloroplast thylakoid membrane								99		99
	intrinsic component of plasma membrane		9						45		54
	anchored component of membrane								51		51
	anchored component of plasma membrane		8						29		37
	anchored component of membrane							12			12
	amyloplast								12		12
	heterotetrameric ADPG pyrophosphorylase complex									2	2
	ADPG pyrophosphorylase complex									2	2
	Total number of DEGs in the GO branch:	214	275	806	49		518	295	2896	165
Molecular function	catalytic activity								1947		1947
	oxidoreductase activity						127	85	519		731
	transferase activity			324							324
	oxidoreductase activity, acting on paired donors, with incorporation or reduction of molecular oxygen		21				32	28	107		188
	transferase activity, transferring phosphorus-containing groups			182							182
	kinase activity			174							174
	phosphotransferase activity, alcohol group as acceptor			140							140
	protein kinase activity			130							130
	oxidoreductase activity, acting on the CH-CH group of donors								119		119
	oxidoreductase activity, acting on the CH-CH group of donors, NAD or NADP as acceptor								112		112
	iron ion binding								80		80
	anion binding								74		74
	glucosyltransferase activity								55		55
	glucosidase activity								36	10	46
	pyridoxal phosphate binding								41		41
	anion transmembrane transporter activity			31							31
	monooxygenase activity							19			19
	glucan endo-1,3-beta-D-glucosidase activity								18		18
	hydrolase activity, acting on glycosyl bonds									18	18
	hydrolase activity, hydrolyzing O-glycosyl compounds									17	17
	nitrate transmembrane transporter activity		5				5				10
	phosphorylase activity								9		9
	transferase activity, transferring hexosyl groups				8						8
	beta-glucosidase activity									8	8
	calcium ion transmembrane transporter activity	7									7
	xyloglucan:xyloglucosyl transferase activity							7			7
	UDP-glycosyltransferase activity				7						7
	trehalose-phosphatase activity		4								4
	protein-disulfide reductase activity						4				4
	L-ascorbic acid binding									4	4
	mannan synthase activity							3			3
	hydroquinone:oxygen oxidoreductase activity				3						3
	Total number of DEGs in the GO branch:	243	310	934	51		578	334	2777	184
Biological process	response to stimulus	145	183	486			329	198			1341
	single-organism metabolic process								1243		1243
	response to oxygen-containing compound	68	90	216			138	101	472		1085
	response to chemical	91		299			202	132			724
	oxidation-reduction process						115	73	489		677
	response to stress	92	123				208	122			545
	carbohydrate metabolic process								424		424
	small molecule biosynthetic process								291		291
	response to endogenous stimulus		73				116	93			282
	response to hormone		61				103	78			242
	organic acid biosynthetic process								241		241
	polysaccharide metabolic process								214		214
	response to acid chemical		56				92	64			212
	carbohydrate biosynthetic process								210		210
	response to organic substance		88					109			197
	phosphorylation			176							176
	response to abiotic stimulus						159				159
	polysaccharide biosynthetic process								158		158
	response to water deprivation						35		116		151
	response to water						35		116		151
	alpha-amino acid metabolic process								151		151
	response to organonitrogen compound		23	54			35	34			146
	response to biotic stimulus						87	59			146
	defense response						77	49			126
	regulation of hormone levels								124		124
	alpha-amino acid biosynthetic process								116		116
	response to chitin			49			30	30			109
	response to lipid						56	37			93
	starch metabolic process								80		80
	response to wounding			48				26			74
	response to oxidative stress			68							68
	starch biosynthetic process								65		65
	regulation of meristem growth								54		54
	response to external biotic stimulus							51			51
	response to other organism							51			51
	response to heat			48							48
	response to inorganic substance	47									47
	response to light intensity			43							43
	response to nitrogen compound							42			42
	response to organic cyclic compound							41			41
	defense response to fungus		20					20			40
	protein polymerization								39		39
	response to ethylene		19					19			38
	response to high light intensity			37							37
	response to hydrogen peroxide			36							36
	multidimensional cell growth								36		36
	cellular response to hormone stimulus							35			35
	cellular response to endogenous stimulus							35			35
	hormone-mediated signaling pathway							34			34
	external encapsulating structure organization							32			32
	abscisic acid-activated signaling pathway		14					16			30
	cell wall organization							30			30
	cellular response to acid chemical							30			30
	microtubule nucleation								29		29
	microtubule polymerization or depolymerization								29		29
	microtubule polymerization								29		29
	response to fungus							28			28
	response to karrikin						24				24
	single-organism biosynthetic process				22						22
	response to salicylic acid							22			22
	response to jasmonic acid							22			22
	cellular response to lipid							18			18
	cellular response to extracellular stimulus	17									17
	cellular response to external stimulus	17									17
	response to extracellular stimulus	17									17
	cellular response to nutrient levels	16									16
	response to nutrient levels	16									16
	cellular response to abscisic acid stimulus							16			16
	cellular response to alcohol							16			16
	cellular response to starvation	15									15
	response to starvation	15									15
	inorganic ion homeostasis	13									13
	cell wall organization or biogenesis				13						13
	cellular response to phosphate starvation	12									12
	regulation of reactive oxygen species metabolic process							12			12
	cell wall biogenesis				10						10
	transition metal ion homeostasis	9									9
	plant-type cell wall organization or biogenesis				8						8
	cellular transition metal ion homeostasis	7									7
	lignin metabolic process				7						7
	phenylpropanoid metabolic process				7						7
	lignin biosynthetic process				6						6
	phenylpropanoid biosynthetic process				6						6
	xylan biosynthetic process				6						6
	cell wall macromolecule biosynthetic process				6						6
	cellular component macromolecule biosynthetic process				6						6
	cell wall polysaccharide biosynthetic process				6						6
	xylan metabolic process				6						6
	hemicellulose metabolic process				6						6
	plant-type cell wall biogenesis				6						6
	cell wall polysaccharide metabolic process				6						6
	zinc ion homeostasis	5									5
	plant-type secondary cell wall biogenesis				5						5
	glucuronoxylan metabolic process				5						5
	zinc II ion transport									4	4
	Total number of DEGs in the GO branch:	278	348	1028	56		660	375	3102	215
