# Supplementary material for: Transcriptome Analysis of Differentially Expressed Genes Induced by Low and High Potassium Levels Provides Insight into Fruit Sugar Metabolism of Pear
Source: Front Plant Sci. 2017 May 31;8:938. doi: 10.3389/fpls.2017.00938 (PMC5450510; doi:10.3389/fpls.2017.00938)
Supplement: Table S5 — Summary of KEGG categories gene counts of the differentially expressed genes. [file Table5.XLS]

## Sheet: Sheet1
Table S5 Summary of KEGG categories gene counts of the differentially expressed genes
Pathway ID	Pathway	Leaf					Fruit				Total
		105DAB		129DAB			105DAB		129DAB
		K0vsK0.4	K0.8vsK0.4	K0vsK0.4	K0.8vsK0.4		K0vsK0.4	K0.8vsK0.4	K0vsK0.4	K0.8vsK0.4
ko01100	Metabolic pathways						209		928	77	1214
ko01110	Biosynthesis of secondary metabolites	55	84	172	14		127	84	430	50	1016
ko04075	Plant hormone signal transduction			139			67		246		452
ko04626	Plant-pathogen interaction		65	213							278
ko00941	Flavonoid biosynthesis		29	46	5		23	25	69	16	213
ko04144	Endocytosis								197		197
ko00564	Glycerophospholipid metabolism								195		195
ko00565	Ether lipid metabolism								174		174
ko00500	Starch and sucrose metabolism								139	17	156
ko00940	Phenylpropanoid biosynthesis			37			29	18		18	102
ko00040	Pentose and glucuronate interconversions								92	11	103
ko04141	Protein processing in endoplasmic reticulum			47							47
ko00945	Stilbenoid, diarylheptanoid and gingerol biosynthesis			31			19				50
ko00592	alpha-Linolenic acid metabolism			15			10		30		55
ko00270	Cysteine and methionine metabolism								35		35
ko00052	Galactose metabolism								32		32
ko00051	Fructose and mannose metabolism								32		32
ko00860	Porphyrin and chlorophyll metabolism								28		28
ko00260	Glycine, serine and threonine metabolism								28		28
ko00073	Cutin, suberine and wax biosynthesis								27		27
ko00195	Photosynthesis								24		24
ko00400	Phenylalanine, tyrosine and tryptophan biosynthesis		8						21		29
ko00910	Nitrogen metabolism								21		21
ko00906	Carotenoid biosynthesis						15				15
ko00650	Butanoate metabolism								15		15
ko00903	Limonene and pinene degradation						13				13
ko00531	Glycosaminoglycan degradation								13		13
ko00750	Vitamin B6 metabolism								12		12
ko00904	Diterpenoid biosynthesis						11				11
ko00450	Selenocompound metabolism								11		11
ko00430	Taurine and hypotaurine metabolism								9		9
ko00460	Cyanoamino acid metabolism									9	9
ko00604	Glycosphingolipid biosynthesis - ganglio series								8		8
ko04712	Circadian rhythm - plant		13							8	21
ko00130	Ubiquinone and other terpenoid-quinone biosynthesis						7				7
ko00909	Sesquiterpenoid and triterpenoid biosynthesis						6				6
ko00902	Monoterpenoid biosynthesis							5			5
ko00053	Ascorbate and aldarate metabolism				4						4
