# Supplementary material for: Transcriptome Analysis of Differentially Expressed Genes Induced by Low and High Potassium Levels Provides Insight into Fruit Sugar Metabolism of Pear
Source: Front Plant Sci. 2017 May 31;8:938. doi: 10.3389/fpls.2017.00938 (PMC5450510; doi:10.3389/fpls.2017.00938)
Supplement: Table S6 — List of the differentially expressed genes involved in sugar and acid metabolism in response to low K and high K. [file Table6.XLS]

## Sheet: 蔗糖及山梨醇代谢相关基因
Table S6 List of the differentially expressed genes involved in sugar and acid metabolism in response to low K and high K
Gene id	LOC ID	Log2(fold change)									Annotation
		Leaf					Fruit
		105DAB		129DAB			105DAB		129DAB
		K0vsK0.4	K0.8vsK0.4	K0vsK0.4	K0.8vsK0.4		K0vsK0.4	K0.8vsK0.4	K0vsK0.4	K0.8vsK0.4
Sucrose metabolism	up	1	1	2	-		3	2	8	-
	down	-	1	2	-		-	-	11	2
gene6	LOC103938414								1.18576		ATP-dependent 6-phosphofructokinase 2
gene13230	LOC103952760								1.34629		ATP-dependent 6-phosphofructokinase 4, chloroplastic
gene30663	LOC103930315								1.15024		ATP-dependent 6-phosphofructokinase 6-like
gene24097	LOC103964700								-1.05238		D-xylose-proton symporter-like 3, chloroplastic
gene19464	LOC103959618		1.29951								fructose-1,6-bisphosphatase, chloroplastic-like
gene17987	LOC103958011								-1.47825	-1.60145	fructose-1,6-bisphosphatase, cytosolic
gene1006	LOC103948139										fructose-bisphosphate aldolase 3, chloroplastic-like
gene15418	LOC103955182			1.01867					1.00681		fructose-bisphosphate aldolase, cytoplasmic isozyme
gene2892	LOC103927847								-1.93028		hexokinase-2, chloroplastic
gene13210	LOC103952838								1.31831		hexose carrier protein HEX6-like
gene13219	LOC103952749								1.05138	-1.60113	hexose carrier protein HEX6-like
gene35276	LOC103935320								-2.76792		sucrose synthase
gene4995	LOC103943695						1.26072				sucrose synthase 2-like
gene39958	LOC103940506						1.56338				sucrose synthase-like
gene39959	LOC103940505								-2.65738		sucrose synthase-like
gene23545	LOC103964096								-1.68511		sucrose transport protein-like
gene39534	LOC103940043								-1.62151		sucrose transport protein-like
gene9930	LOC103949127								1.74368		sugar carrier protein A-like
gene16718	LOC103956610							1.24058			sugar transport protein 13-like
gene16727	LOC103956618	1.60334		-2.24576				1.13895	-1.03258		sugar transport protein 13-like
gene21799	LOC103962199						1.28803				sugar transport protein 5-like
gene4880	LOC103943592			2.3981					-2.23854		sugar transporter ERD6-like 16
gene22446	LOC103962900								-1.44185		sugar transporter ERD6-like 5
gene13026	LOC103952542								1.18003		alkaline/neutral invertase CINV2-like
gene2888	LOC103929245								-2.10995		alkaline/neutral invertase CINV2-like
gene20957	LOC103961265		-1.56004	-2.74149							alkaline/neutral invertase CINV2
Sorbitol metabolism	up	3	-	3	-		2	2	8	-
	down	-	3	4	-		3	3	4	2
gene27053	LOC103967955	1.05758		1.07581				-1.45067	2.44242	-1.93466	NADP-dependent D-sorbitol-6-phosphate dehydrogenase-like
gene27055	LOC103967952								1.87401		NADP-dependent D-sorbitol-6-phosphate dehydrogenase-like
gene34638	LOC103934620			-1.39007					-1.48582		probable polyol transporter 4
gene29919	LOC103929477							-1.60048	1.22266	-1.01233	putative polyol transporter 1
gene36168	LOC103936324		-1.24439	-1.12787							putative polyol transporter 1
gene36703	LOC103936910			1.52572					1.4258		putative polyol transporter 1
gene36704	LOC103936911						2.09197				putative polyol transporter 1
gene36707	LOC103936915							1.93133	1.81873		putative polyol transporter 1
gene36165	LOC103936320						-1.02101	-1.69698	-2.83012		putative polyol transporter 1
gene36166	LOC103936322			1.05911							putative polyol transporter 1
gene20260	LOC103960508	1.23524									sorbitol dehydrogenase-lik
gene33411	LOC103933318						1.13182				sorbitol dehydrogenase-lik
gene33412	LOC103933319	1.97047							-1.08807		sorbitol dehydrogenase-lik
gene20259	LOC103960507						-1.05462		2.37399		sorbitol dehydrogenase-like
gene20261	LOC103960513		-1.23475						-1.07007		sorbitol dehydrogenase-like
gene20263	LOC103960511		-1.132	-2.27284							sorbitol dehydrogenase-like
gene33407	LOC103933314			-3.73633			-1.56896				sorbitol dehydrogenase-like
gene33408	LOC103933312							1.35564	1.08364		sorbitol dehydrogenase-like
gene33410	LOC103933317								1.03079		sorbitol dehydrogenase-like
Starch metabolism	up	-	-	1	-		-	-	10	-
	down	-	2	1	-		4	-	13	-
gene11354	LOC103950708								-4.3793		granule-bound starch synthase 1, chloroplastic/amyloplastic-like
gene16487	LOC103956358								-1.01963		granule-bound starch synthase 1, chloroplastic/amyloplastic-like
gene35840	LOC103935950								-2.9238		granule-bound starch synthase 1, chloroplastic/amyloplastic-like
gene11699	LOC103951060						-2.00526				granule-bound starch synthase 2, chloroplastic/amyloplastic-like
gene4767	LOC103943441								1.12486		starch synthase 1, chloroplastic/amyloplastic-like
gene18112	LOC103958150								1.55352		starch synthase 1, chloroplastic/amyloplastic-like
gene9070	LOC103948179								-1.09828		starch synthase 3, chloroplastic/amyloplastic-like
gene17888	LOC103957905			1.46551					2.6124		ACT domain-containing protein ACR3-like
gene35068	LOC103935102								1.14726		ACT domain-containing protein ACR4-like
gene32121	LOC103931913		-1.0252	-1.18641							ACT domain-containing protein ACR8-like
gene11621	LOC103951000								-3.14079		alpha-1,4 glucan phosphorylase L isozyme, chloroplastic/amyloplastic-like
gene15872	LOC103955779								-2.45119		alpha-glucan phosphorylase 1-like
gene22767	LOC103963234								-1.028		alpha-glucan phosphorylase, H isozyme-like
gene30211	LOC103929809								-2.3817		alpha-glucan phosphorylase, H isozyme-like
gene38239	LOC103938604								-2.81592		alpha-glucan phosphorylase, H isozyme-like
gene41233	LOC103941903						-1.23989		-3.60316		alpha-amylase-like
gene40978	LOC103941625						-1.35435		1.78444		beta-amylase 1, chloroplastic
gene35304	LOC103935363						-1.29036		2.03349		beta-amylase 1, chloroplastic-like
gene17471	LOC103957428								-1.25613		beta-amylase 2, chloroplastic-like
gene20777	LOC103961073		-1.68736								beta-amylase 3, chloroplastic
gene33545	LOC103933465								-3.71124		beta-amylase-like
gene5708	LOC103944501								-3.08652		beta-amylase-like
gene18487	LOC103958554								1.49164		inactive beta-amylase 9-like
gene4903	LOC103943613								1.03794		inactive beta-amylase 9-like
gene38047	LOC103938388								1.55503		inactive beta-amylase 9-like
gene2824	LOC103927258								1.43216		probable alpha-amylase 2
Other sugar transporter	up	-	-	-	-		2	-	3	1
	down	-	-	2	-		3	-	7	1
gene40425	LOC103941020						-6.33847		2.69055	-1.24265	bidirectional sugar transporter N3-like
gene25536	LOC103966285			-1.08245							bidirectional sugar transporter SWEET1-like
gene599	LOC103943446						-1.11371		-3.41119		bidirectional sugar transporter SWEET2a-like
gene11819	LOC103951222								-1.56878		bidirectional sugar transporter SWEET2a-like
gene36318	LOC103936492			-2.1588			-1.38951				bidirectional sugar transporter SWEET2-like
gene10058	LOC103949267								1.06774	1.20896	bidirectional sugar transporter SWEET4-like
gene39082	LOC103939538						4.24029				bidirectional sugar transporter SWEET4-like
gene40593	LOC103941205								-1.71382		CMP-sialic acid transporter 1-like
gene27397	LOC103926699								-1.07928		CMP-sialic acid transporter 2-like
gene33617	LOC103933536								-1.24541		CMP-sialic acid transporter 2-like
gene32997	LOC103932872								-1.10939		CMP-sialic acid transporter 2-like
gene9872	LOC103949073								1.64638		probable purine permease 5
gene11239	LOC103950668						1.59472				thaumatin-like protein
gene18557	LOC103958637								-2.12919		UTP--glucose-1-phosphate uridylyltransferase 3, chloroplastic
Acid metabolism	up	1	-	-	-		-	-	2	-
	down	1	-	-	-		-	-	4	-
gene12295	LOC103951722								-1.01739		pyruvate kinase, cytosolic isozyme-like
gene5979	LOC103944816								1.29436		NADP-dependent malic enzyme
gene34528	LOC103934506								1.48551		NADP-dependent malic enzyme-like
gene38032	LOC103938371								-1.45024		malate dehydrogenase [NADP], chloroplastic-like
gene27576	LOC103926889								-1.74386		phosphoenolpyruvate carboxylase, housekeeping isozyme
gene29685	LOC103929215	-1.09138							-1.1344		phosphoenolpyruvate carboxylase 4-like
gene35320	LOC103935381	1.17897									phosphoenolpyruvate carboxykinase [ATP]-like
