# Supplementary material for: Transcriptome Analysis of Differentially Expressed Genes Induced by Low and High Potassium Levels Provides Insight into Fruit Sugar Metabolism of Pear
Source: Front Plant Sci. 2017 May 31;8:938. doi: 10.3389/fpls.2017.00938 (PMC5450510; doi:10.3389/fpls.2017.00938)
Supplement: Table S7 — List of the differentially expressed genes involved in plant hormone metabolism in response to low K and high K. [file Table7.XLS]

## Sheet: 激素相关基因
Table S7 List of the differentially expressed genes involved in plant hormone metabolism in response to low K and high K
Gene id	LOC ID	Log2(fold change)									Cluster	Annotation
		Leaf					Fruit
		105DAB		129DAB			105DAB		129DAB
		K0vsK0.4	K0.8vsK0.4	K0vsK0.4	K0.8vsK0.4		K0vsK0.4	K0.8vsK0.4	K0vsK0.4	K0.8vsK0.4
Auxin signaling	up	1	-	11	-		5	4	18	1
	down	-	3	7	-		5	3	12	5
gene4255	LOC103942374			2.57861			1.24269				AUX	auxin transporter-like protein 2
gene19408	LOC103959573								-1.7218		AUX	auxin transporter-like protein 2
gene33765	LOC103933701							1.22928			AUX	auxin transporter-like protein 3
gene15029	LOC103954747						-1.00876		2.50308	-2.27827	AUX	GABA transporter 1-like
gene41314	LOC103941995		-1.60593	-1.53524							AUX	GABA transporter 1-like
gene30021	LOC103929594		-1.68369	-2.89005			-1.51616		-4.73374	-1.0139	AUX	lysine histidine transporter-like 8
gene41965	LOC103942710			-1.36988							AUX	lysine histidine transporter-like 8
gene25800	LOC103966576								1.10073		TIR1	protein AUXIN SIGNALING F-BOX 2
gene35959	LOC103936090			1.01516							TIR1	protein AUXIN SIGNALING F-BOX 2-like
gene302	LOC103963931						1.57399				TIR1	splicing factor U2af small subunit B-like
gene30188	LOC103929778								1.99573		AUX/LAA	auxin-induced protein 22D
gene7059	LOC103945994			2.22908						-1.07512	AUX/LAA	auxin-induced protein 22D-like
gene17372	LOC103957324			1.35592							AUX/LAA	auxin-induced protein 22D-like
gene17371	LOC103957321								-2.01451		AUX/LAA	auxin-induced protein AUX28-like
gene12571	LOC103952025						-1.4391				AUX/LAA	auxin-induced protein X15
gene33821	LOC103933755						-2.48015				AUX/LAA	auxin-induced protein X15-like
gene6013	LOC103944843						-1.1449				AUX/LAA	auxin-responsive protein IAA21-like
gene31333	LOC103931047								1.19583		AUX/LAA	auxin-responsive protein IAA26-like
gene5126	LOC103943871			1.03361			1.49673		-2.42558		AUX/LAA	auxin-responsive protein IAA27-like
gene17143	LOC103957069	1.51016							-2.10437		AUX/LAA	auxin-responsive protein IAA2-like
gene17071	LOC103956998								1.41099		ARF	auxin response factor 17
gene16820	LOC103956717								1.26333		ARF	auxin response factor 17-like
gene36958	LOC103937192						1.11478				ARF	auxin response factor 18-like
gene5414	LOC103944151								-1.49575		ARF	auxin response factor 3-like
gene38348	LOC103938724								1.02416		ARF	auxin response factor 4-like
gene28412	LOC103927821								-1.62066		ARF	auxin response factor 4-like
gene2907	LOC103927986							1.44739			ARF	auxin response factor 5
gene30464	LOC103930094			-1.17827							ARF	auxin response factor 5-like
gene11928	LOC103951320			1.10656					-2.45701		ARF	auxin response factor 6
gene25354	LOC103966082								-1.53608		ARF	auxin response factor 6-like
gene30090	LOC103929678								1.52735		ARF	auxin response factor 7
gene33938	LOC103933889								-2.1051		ARF	auxin response factor 8-like
gene439	LOC103943055			-1.05175				1.59078		1.67834	ARF	protein PLANT CADMIUM RESISTANCE 2-like
gene25198	LOC103965914							-1.56782	3.26376	-2.12757	GH3	indole-3-acetic acid-amido synthetase GH3.6-like
gene41480	LOC103942180		-1.76146	-2.23551							GH3	probable indole-3-acetic acid-amido synthetase GH3.1
gene2906	LOC103927977							1.1156			SAUR	auxin-induced protein 10A5-like
gene27071	LOC103967969			1.82557				-1.36377	1.5348		SAUR	auxin-induced protein 15A-like
gene27076	LOC103967984						1.65615				SAUR	auxin-induced protein 15A-like
gene4694	LOC103943370							-1.26132			SAUR	auxin-induced protein 15A-like
gene27063	LOC103967961								-1.13346		SAUR	auxin-induced protein 15A-like
gene38599	LOC103938993								-1.03694		SAUR	auxin-induced protein 15A-like
gene8603	LOC103947698								1.98784		SAUR	auxin-induced protein 6B
gene2904	LOC103927958								1.08513		SAUR	D-3-phosphoglycerate dehydrogenase 1, chloroplastic-like
gene38604	LOC103938998			1.01869					1.44143		SAUR	indole-3-acetic acid-induced protein ARG7-like
gene17863	LOC103957860			1.63443					1.16629		SAUR	indole-3-acetic acid-induced protein ARG7-like
gene29504	LOC103929026								4.32259	-1.44617	SAUR	indole-3-acetic acid-induced protein ARG7-like
gene27062	LOC103967960			1.78048							SAUR	indole-3-acetic acid-induced protein ARG7-like
gene27067	LOC103967966								2.64614		SAUR	indole-3-acetic acid-induced protein ARG7-like
gene40420	LOC103941017								1.48495		SAUR	indole-3-acetic acid-induced protein ARG7-like
gene17864	LOC103957861								1.50275		SAUR	indole-3-acetic acid-induced protein ARG7-like
gene11781	LOC103951167			-2.06459							SAUR	protein MKS1-like
Cytokinin signaling	up	-	-	8	-		5	-	6	2
	down	-	2	3	-		1	-	20	1
gene21378	LOC103961738						1.95345		-3.70741		CRE1	glucan endo-1,3-beta-D-glucosidase
gene15652	LOC103955434			1.2299							CRE1	glucan endo-1,3-beta-D-glucosidase-like
gene2569	LOC103966043						1.22541				CRE1	glucan endo-1,3-beta-glucosidase 12-like
gene5185	LOC103943921								-1.70928		CRE1	glucan endo-1,3-beta-glucosidase 13
gene12000	LOC103951410								-3.16288		CRE1	glucan endo-1,3-beta-glucosidase 14-like
gene9082	LOC103948192		-1.86051						-3.79369		CRE1	glucan endo-1,3-beta-glucosidase 1-like
gene142	LOC103949807								-2.10508		CRE1	glucan endo-1,3-beta-glucosidase 1-like
gene14413	LOC103954042								-3.08954		CRE1	glucan endo-1,3-beta-glucosidase 4-like
gene2450	LOC103964441								-3.78888		CRE1	glucan endo-1,3-beta-glucosidase 4-like
gene22658	LOC103963127								-1.07201		CRE1	glucan endo-1,3-beta-glucosidase 7
gene29863	LOC103929414								-1.06654		CRE1	glucan endo-1,3-beta-glucosidase 8-like
gene9291	LOC103948420		-1.80828	-2.20157							CRE1	glucan endo-1,3-beta-glucosidase-like
gene37469	LOC103937759								1.08574	-1.78797	CRE1	glucan endo-1,3-beta-glucosidase-like
gene6083	LOC103944915								1.60771		CRE1	glucan endo-1,3-beta-glucosidase-like
gene26915	LOC103967791			2.11865							CRE1	histidine kinase 1-like
gene8378	LOC103947440								-1.38467		CRE1	PLASMODESMATA CALLOSE-BINDING PROTEIN 1-like
gene6574	LOC103945440			-1.45099			-1.48676				CRE1	PLASMODESMATA CALLOSE-BINDING PROTEIN 5-like
gene8799	LOC103947911								-4.03943		CRE1	PLASMODESMATA CALLOSE-BINDING PROTEIN 5-like
gene21069	LOC103961391								-1.78989		CRE1	probable glucan endo-1,3-beta-glucosidase A6
gene28889	LOC103928343			1.04336					-1.11057		AHP	histidine-containing phosphotransfer protein 1-like
gene32783	LOC103932636			1.19561					1.15395	1.04419	B-ARR	myb family transcription factor APL-like
gene13735	LOC103953315			1.02907					1.06498		B-ARR	myb family transcription factor APL-like
gene23008	LOC103963502								-1.29379		B-ARR	myb family transcription factor APL-like
gene1991	LOC103959719			-1.48042					1.35023		B-ARR	protein PHR1-LIKE 1-like
gene14592	LOC103954272								-1.09844		B-ARR	transcription factor PCL1-like
gene19317	LOC103959463								-1.06052		B-ARR	transcription repressor KAN1
gene40008	LOC103940560			2.51148			1.14153		-2.03301		B-ARR	transcription repressor KAN1-like
gene11197	LOC103950538								1.1235		B-ARR	transcription repressor KAN1-like
gene9908	LOC103949108								-2.42857		B-ARR	two-component response regulator ARR12-like
gene11557	LOC103950970						1.90521		-1.48065		A-ARR	two-component response regulator ARR6
gene32352	LOC103932160		1.56734	1.54084			1.22832		-1.42068	1.168	A-ARR	two-component response regulator ARR8-like
gene41748	LOC103942470			1.90983							A-ARR	two-component response regulator ARR9-like
Gibberellin signaling	up	1	-	4	-		3	3	9	-
	down	1	2	5	-		3	2	14	1
gene31105	LOC103930798							-1.08424	2.07991	-1.0047	GID1	2-hydroxyisoflavanone dehydratase-like
gene23621	LOC103964186								-4.25092		GID1	2-hydroxyisoflavanone dehydratase-like
gene28892	LOC103928345								-2.02298		GID1	gibberellin receptor GID1C-like
gene19771	LOC103959971			-3.77435			-2.39922	2.21938			GID1	probable carboxylesterase 15
gene19777	LOC103959978			-1.06801					-2.59786		GID1	probable carboxylesterase 15
gene19776	LOC103959977			-1.62861							GID1	probable carboxylesterase 15
gene12642	LOC103952110							-1.36215			GID1	probable carboxylesterase 15
gene8722	LOC103947877	1.14606		2.69155							GID1	probable carboxylesterase 17
gene21660	LOC103962043						1.11939		-2.739		GID1	probable carboxylesterase 18
gene17102	LOC103957037			1.3101							GID1	probable carboxylesterase 2
gene40473	LOC103941072								-3.80673		GID1	probable carboxylesterase 2
gene1887	LOC103958517								-3.12518		GID1	probable serine/threonine-protein kinase DDB_G0278521
gene1850	LOC103958566								-1.48088		GID1	protein ALWAYS EARLY 3-like
gene1887	LOC103959023			2.29025							GID1	rab3 GTPase-activating protein catalytic subunit
gene6459	LOC103945312								-2.16279		GID2	F-box protein GID2-like
gene37879	LOC103938202							1.1483			DELLA	chitin-inducible gibberellin-responsive protein 1-like
gene20402	LOC103960656								-4.11206		DELLA	DELLA protein GAI-like
gene23703	LOC103964269								-2.64289		DELLA	nodulation-signaling pathway 1 protein
gene30531	LOC103930180								1.75443		DELLA	nodulation-signaling pathway 2 protein-like
gene30626	LOC103930265								-1.16612		DELLA	protein SCARECROW 2-like
gene18767	LOC103958863						1.19222		-3.87504		DELLA	protein SCARECROW-like
gene24074	LOC103964678			-1.79273							DELLA	scarecrow-like protein 11
gene36610	LOC103936807								1.049		DELLA	scarecrow-like protein 13
gene14617	LOC103954327		-1.47757								DELLA	scarecrow-like protein 14
gene7579	LOC103946565		-1.15192					1.32692			DELLA	scarecrow-like protein 21
gene31168	LOC103930868						-1.88208		1.52331		DELLA	scarecrow-like protein 3
gene7957	LOC103946973	-1.02191					-1.44968		1.84722		DELLA	scarecrow-like protein 3
gene29979	LOC103929549								1.04696		DELLA	scarecrow-like protein 3
gene24069	LOC103964673			-1.3608							DELLA	scarecrow-like protein 33
gene20550	LOC103960824			1.35722					-3.64693		DELLA	scarecrow-like protein 4
gene40880	LOC103941523								-4.66837		DELLA	scarecrow-like protein 4
gene34989	LOC103935017						1.2998				DELLA	scarecrow-like protein 6
gene23740	LOC103964310								2.55194		DELLA	scarecrow-like protein 8
gene25389	LOC103966125								2.20232		DELLA	scarecrow-like protein 8
gene18195	LOC103958227								2.0036		DELLA	scarecrow-like protein 8
gene15317	LOC103955057								-1.13485		DELLA	scarecrow-like transcription factor PAT1
Abscisic acid signaling	up	2	-	1	-		2	6	17	2
	down	-	2	7	-		3	1	7	-
gene522	LOC103941486								2.76208		PYR/PYL	abscisic acid receptor PYL12
gene10389	LOC103949643								4.24271		PYR/PYL	abscisic acid receptor PYL2-like
gene24455	LOC103965099			-1.87919							PYR/PYL	abscisic acid receptor PYL4-like
gene30518	LOC103930152			-1.51437							PYR/PYL	abscisic acid receptor PYL4-like
gene18123	LOC103958160								1.22498		PYR/PYL	abscisic acid receptor PYL8-like
gene38654	LOC103939055						1.1959		2.15287		PYR/PYL	abscisic acid receptor PYR1-like
gene38649	LOC103939052						-1.66005	1.9915			PYR/PYL	major allergen Pru ar 1-like
gene19223	LOC103959361							1.18045			PYR/PYL	major allergen Pru ar 1-like
gene24117	LOC103964713								1.10042		PP2C	probable protein phosphatase 2C 24
gene14580	LOC103954260									1.1504	PP2C	probable protein phosphatase 2C 24
gene18543	LOC103958622			-1.07023				2.06078	-4.14771		PP2C	probable protein phosphatase 2C 25
gene3746	LOC103936926			-1.4722				1.34104			PP2C	probable protein phosphatase 2C 25
gene31507	LOC103931233							1.45345			PP2C	probable protein phosphatase 2C 25
gene31193	LOC103930891		-1.37809						-2.01036		PP2C	probable protein phosphatase 2C 38
gene8521	LOC103947593			-1.79154							PP2C	probable protein phosphatase 2C 39
gene3372	LOC103932814			-1.05145							PP2C	probable protein phosphatase 2C 39
gene13835	LOC103953438								1.13122		PP2C	probable protein phosphatase 2C 46
gene4743	LOC103943417	2.04591									PP2C	probable protein phosphatase 2C 51
gene26396	LOC103967224								1.36074		PP2C	probable protein phosphatase 2C 51
gene4743	LOC103943417								1.91112		PP2C	probable protein phosphatase 2C 51
gene12444	LOC103951896								2.53742		PP2C	probable protein phosphatase 2C 6
gene28680	LOC103928118			-1.32773							PP2C	probable protein phosphatase 2C 63
gene24255	LOC103964867								1.49198		PP2C	probable protein phosphatase 2C 68
gene8940	LOC103948052								-2.93783		PP2C	probable protein phosphatase 2C 76
gene29225	LOC103928715	1.00056									PP2C	probable protein phosphatase 2C 78
gene4333	LOC103942951			1.02005					1.33642		PP2C	protein phosphatase 2C 37-like
gene5163	LOC103943902						-1.1243		2.10657		PP2C	protein phosphatase 2C 56-like
gene24952	LOC103965642								1.75392		PP2C	putative protein phosphatase 2C-like protein 44
gene659	LOC103945120		-1.15128					2.57497			PP2C	TMV resistance protein N-like
gene3615	LOC103935784								1.19124		PP2C	WPP domain-associated protein
gene1124	LOC103950197								1.23172		ABF	ABSCISIC ACID-INSENSITIVE 5-like protein 5
gene13152	LOC103952673								-2.03381		ABF	light-inducible protein CPRF2
gene33877	LOC103933825								-3.13536	1.20901	ABF	light-inducible protein CPRF2-like
gene32175	LOC103931970								1.30732		ABF	ocs element-binding factor 1-like
gene23121	LOC103963619								-1.98676		ABF	protein ABSCISIC ACID-INSENSITIVE 5
gene16544	LOC103956411								-2.75594		ABF	protein ABSCISIC ACID-INSENSITIVE 5-like
gene13845	LOC103953449						1.39612		1.41672		ABF	protein FD-like
gene29303	LOC103928801							-1.53478			ABF	transcription factor RF2b-like
gene32005	LOC103931793						-1.04804				SnPK2	serine/threonine-protein kinase SAPK1
Ethylene signaling	up	3	2	1	-		4	1	9	-
	down	-	1	10	-		2	-	5	1
gene39709	LOC103940237								1.016		ETR	ethylene receptor 2-like
gene685	LOC103945324								-3.67252		CTR1	dual specificity protein kinase shkD-like
gene18879	LOC103958975								-2.03798		CTR1	probable serine/threonine-protein kinase DDB_G0278521
gene30014	LOC103929586								-1.61396		CTR1	probable serine/threonine-protein kinase drkD
gene24300	LOC103964928						1.05959				CTR1	serine/threonine-protein kinase CTR1
gene586	LOC103943332			-1.70332							CTR1	serine/threonine-protein kinase HT1-like
gene5464	LOC103944202						-1.25535				CTR1	serine/threonine-protein kinase HT1-like
gene88	LOC103947071						-1.08112				CTR1	serine/threonine-protein kinase HT1-like
gene13398	LOC103952951								-2.47365		CTR1	serine/threonine-protein kinase HT1-like
gene7603	LOC103946586								1.20808		CTR1	serine/threonine-protein kinase HT1-like
gene9940	LOC103949135								1.02797		CTR1	serine/threonine-protein kinase MST20-like
gene14305	LOC103953937		1.32383				1.48307		1.4736		EBF1/2	EIN3-binding F-box protein 1-like
gene18286	LOC103958329								1.44671		EBF1/2	EIN3-binding F-box protein 1-like
gene35200	LOC103935246								1.28983		EBF1/2	F-box protein At5g67140-like
gene12926	LOC103952400								-3.32987	-1.1264	EBF1/2	F-box protein SKIP19-like
gene4023	LOC103940061								1.36633		EBF1/2	F-box/LRR-repeat protein 10-like
gene7219	LOC103946150			-1.7126							EIN3	ETHYLENE INSENSITIVE 3-like 1 protein
gene14926	LOC103954621								1.01495		EIN3	ETHYLENE INSENSITIVE 3-like 3 protein
gene2356	LOC103963730								1.3023		EIN3	ETHYLENE INSENSITIVE 3-like 3 protein
gene14681	LOC103954366	1.86564		-3.56752							ERF1/2	ethylene-responsive transcription factor 1B-like
gene7120	LOC103946043	1.55563		-3.3109							ERF1/2	ethylene-responsive transcription factor 1B-like
gene26613	LOC103967466			-1.96708					-2.8896		ERF1/2	ethylene-responsive transcription factor 1B-like
gene14681	LOC103954366		1.91024								ERF1/2	ethylene-responsive transcription factor 1B-like
gene32028	LOC103931812			-1.51052							ERF1/2	ethylene-responsive transcription factor 1B-like
gene26613	LOC103967466							1.00553			ERF1/2	ethylene-responsive transcription factor 1B-like
gene13233	LOC103952763		-1.46055	-2.22172							ERF1/2	ethylene-responsive transcription factor 1-like
gene27317	LOC103926616			-1.60361							ERF1/2	ethylene-responsive transcription factor 2-like
gene19611	LOC103959789						1.10355				ERF1/2	ethylene-responsive transcription factor 2-like
gene21534	LOC103961912						1.28187				ERF1/2	ethylene-responsive transcription factor 2-like
gene32027	LOC103931810	1.59362		3.29608							ERF1/2	ethylene-responsive transcription factor ERF098-like
gene5399	LOC103944140			-2.26776					-1.25946		ERF1/2	pathogenesis-related genes transcriptional activator PTI5-like
Brassinosteroid signaling	up	5	-	7	-		3	5	16	1
	down	1	5	39	2		10	-	53	-
gene22441	LOC103962895								1.29883		BAK1	autophagy-related protein 18h-like
gene33113	LOC103932999								-4.33929		BAK1	cysteine-rich receptor-like protein kinase 10
gene8994	LOC103948119								-1.22174		BAK1	cysteine-rich receptor-like protein kinase 10
gene33936	LOC103933885								1.56376		BAK1	cysteine-rich receptor-like protein kinase 2
gene8983	LOC103948114			-1.27193							BAK1	cysteine-rich receptor-like protein kinase 25
gene247	LOC103959122								-2.73757		BAK1	G-type lectin S-receptor-like serine/threonine-protein kinase At1g11410
gene25766	LOC103966539	-1.01171									BAK1	G-type lectin S-receptor-like serine/threonine-protein kinase At1g34300
gene31608	LOC103931350			-1.5123							BAK1	G-type lectin S-receptor-like serine/threonine-protein kinase At1g34300
gene15264	LOC103955008			-1.46136							BAK1	G-type lectin S-receptor-like serine/threonine-protein kinase At2g19130
gene5675	LOC103944481			-1.24118							BAK1	G-type lectin S-receptor-like serine/threonine-protein kinase At2g19130
gene29337	LOC103928841								-3.0213		BAK1	G-type lectin S-receptor-like serine/threonine-protein kinase At2g19130
gene4191	LOC103941922								-2.31672		BAK1	G-type lectin S-receptor-like serine/threonine-protein kinase At2g19130
gene5681	LOC103944486								-3.87779		BAK1	G-type lectin S-receptor-like serine/threonine-protein kinase At4g03230
gene4442	LOC103943101			-1.34298					1.29018		BAK1	G-type lectin S-receptor-like serine/threonine-protein kinase At5g24080
gene14932	LOC103954629								-2.32731		BAK1	G-type lectin S-receptor-like serine/threonine-protein kinase RLK1
gene17408	LOC103957370								-2.53408		BAK1	G-type lectin S-receptor-like serine/threonine-protein kinase SD2-2
gene7706	LOC103946704								1.20912		BAK1	G-type lectin S-receptor-like serine/threonine-protein kinase SD2-5
gene11095	LOC103950409								-2.35862		BAK1/BAK1	inactive leucine-rich repeat receptor-like protein kinase CORYNE
gene13406	LOC103952959								1.25206		BAK1	L-type lectin-domain containing receptor kinase S.1
gene41302	LOC103941975							2.82952			BAK1	L-type lectin-domain containing receptor kinase S.4-like
gene35619	LOC103935708								-1.48489		BAK1	L-type lectin-domain containing receptor kinase V.5-like
gene405	LOC103932313						-1.56		1.36009		BAK1	L-type lectin-domain containing receptor kinase VII.1-like
gene5466	LOC103944204						-1.25404				BAK1	L-type lectin-domain containing receptor kinase VII.1-like
gene9627	LOC103948811			1.07452					-4.63878		BAK1	L-type lectin-domain containing receptor kinase VIII.1-like
gene3507	LOC103934627			1.37009							BAK1	L-type lectin-domain containing receptor kinase VIII.1-like
gene9627	LOC103948811						1.48855				BAK1	L-type lectin-domain containing receptor kinase VIII.1-like
gene37359	LOC103937640								-1.26617		BAK1	nodulation receptor kinase-like
gene13279	LOC103952848									1.20371	BAK1	probable inactive receptor kinase At3g08680
gene5003	LOC103943738			1.61307					-1.33997		BAK1	probable inactive receptor kinase At4g23740
gene29374	LOC103928875								-4.00733		BAK1	probable inactive receptor kinase At4g23740
gene1325	LOC103952136		-1.03655								BAK1	probable leucine-rich repeat receptor-like protein kinase At1g68400
gene12795	LOC103952284								-3.26894		BAK1	probable leucine-rich repeat receptor-like protein kinase At5g63930
gene10664	LOC103949966								2.06004		BAK1	probable leucine-rich repeat receptor-like serine/threonine-protein kinase At3g14840
gene5312	LOC103944074								-2.98142		BAK1	probable LRR receptor-like serine/threonine-protein kinase At5g45780
gene28318	LOC103927730								-4.06611		BAK1	probable LRR receptor-like serine/threonine-protein kinase At5g48740
gene575	LOC103943294			-2.78897			-1.86173		-2.52328		BAK1	probable LRR receptor-like serine/threonine-protein kinase RFK1
gene19027	LOC103959130	1.22223					1.11991	1.54867			BAK1	probable L-type lectin-domain containing receptor kinase S.5
gene10899	LOC103950204			-1.77153							BAK1	probable L-type lectin-domain containing receptor kinase S.5
gene39018	LOC103939465			-2.02984							BAK1	probable receptor-like protein kinase At1g67000
gene35158	LOC103935206			-1.38747							BAK1	probable receptor-like protein kinase At1g67000
gene33744	LOC103933675			-1.35076							BAK1	probable receptor-like protein kinase At1g67000
gene3951	LOC103939100			-1.29703							BAK1	probable receptor-like protein kinase At1g67000
gene28449	LOC103927867						-1.09751				BAK1	probable receptor-like protein kinase At1g67000
gene37981	LOC103938319						1.5564				BAK1	probable receptor-like protein kinase At1g67000
gene8076	LOC103947101								-2.9329		BAK1	probable receptor-like protein kinase At1g67000
gene32685	LOC103932520								-2.31999		BAK1	probable receptor-like protein kinase At1g67000
gene30701	LOC103930350								3.62693		BAK1	probable receptor-like protein kinase At5g18500
gene8079	LOC103947176			-1.99628	-2.01807						BAK1	probable receptor-like protein kinase At5g39020
gene17472	LOC103957452			-1.07741							BAK1	probable receptor-like protein kinase At5g39020
gene8079	LOC103947176						-1.52313				BAK1	probable receptor-like protein kinase At5g39020
gene8077	LOC103947100								-1.92286		BAK1	probable receptor-like protein kinase At5g39020
gene17474	LOC103957429	1.19253		-1.3309	-1.09976						BAK1	probable receptor-like protein kinase At5g39030
gene28450	LOC103927866			-1.66485			-1.116				BAK1	probable receptor-like protein kinase At5g39030
gene7964	LOC103947002			-1.07847							BAK1	probable receptor-like protein kinase At5g39030
gene32683	LOC103932521								-1.69616		BAK1	probable receptor-like protein kinase At5g39030
gene37671	LOC103937971						-1.29759				BAK1	putative receptor-like protein kinase At4g00960
gene34306	LOC103934277			-1.25668					-1.95597		BAK1	putative serine/threonine-protein kinase
gene3527	LOC103934787						-1.01401		1.737		BAK1	putative serine/threonine-protein kinase
gene23006	LOC103963500			-1.26233							BAK1	receptor like protein kinase S.2
gene15929	LOC103955795								-2.71525		BAK1	receptor-like protein kinase FERONIA
gene263	LOC103967168			-1.50291							BRI1	G-type lectin S-receptor-like serine/threonine-protein kinase At1g61480
gene26423	LOC103967260			1.39875							BRI1	inactive leucine-rich repeat receptor-like protein kinase CORYNE
gene29545	LOC103929065								-1.13916		BRI1	leucine-rich repeat receptor protein kinase EXS-like
gene27454	LOC103926765								-1.3511		BRI1	leucine-rich repeat receptor-like serine/threonine/tyrosine-protein kinase SOBIR1
gene23557	LOC103964105								-1.52311		BRI1	leucine-rich repeat receptor-like tyrosine-protein kinase At2g41820
gene41657	LOC103942369			-3.31111							BRI1	LRR receptor-like serine/threonine-protein kinase ERL2
gene32501	LOC103932325			-1.23564							BRI1	LRR receptor-like serine/threonine-protein kinase GSO2
gene18054	LOC103958086						-2.12815				BRI1	LRR receptor-like serine/threonine-protein kinase GSO2
gene4506	LOC103943170			-1.49364							BRI1	phytosulfokine receptor 1
gene3375	LOC103932839								-1.17811		BRI1	phytosulfokine receptor 2
gene8667	LOC103947768		-2.41607	1.63541							BRI1	polygalacturonase inhibitor-like
gene21155	LOC103961485								-1.9798		BRI1	probable inactive leucine-rich repeat receptor-like protein kinase At1g66830
gene37911	LOC103938234						-1.02745				BRI1	probable inactive leucine-rich repeat receptor-like protein kinase At3g03770
gene20634	LOC103960907							1.12724			BRI1	probable inactive leucine-rich repeat receptor-like protein kinase At3g03770
gene16396	LOC103956252								-4.67447		BRI1	probable inactive leucine-rich repeat receptor-like protein kinase At3g03770
gene11217	LOC103950557								-4.5294		BRI1	probable inactive receptor kinase At1g48480
gene7900	LOC103946913								-3.07498		BRI1	probable inactive receptor kinase At1g48480
gene20406	LOC103960661								-2.57394		BRI1	probable inactive receptor kinase At2g26730
gene790	LOC103946104								-2.14148		BRI1	probable inactive receptor kinase At5g58300
gene1778	LOC103957057								-4.31411		BRI1	probable inactive receptor kinase At5g67200
gene39463	LOC103939973	4.98602									BRI1	probable LRR receptor-like serine/threonine-protein kinase At1g05700
gene21954	LOC103962364								-3.77142		BRI1	probable LRR receptor-like serine/threonine-protein kinase At1g12460
gene11493	LOC103950857								-1.3498		BRI1	probable LRR receptor-like serine/threonine-protein kinase At1g14390
gene33358	LOC103933246								-1.31905		BRI1	probable LRR receptor-like serine/threonine-protein kinase At1g56140
gene10609	LOC103949942								-1.31793		BRI1	probable LRR receptor-like serine/threonine-protein kinase At1g67720
gene3010	LOC103929731								1.57467		BRI1	probable LRR receptor-like serine/threonine-protein kinase At2g16250
gene9874	LOC103949075								-1.02938		BRI1	probable LRR receptor-like serine/threonine-protein kinase At2g24230
gene533	LOC103944092								1.14253		BRI1	probable LRR receptor-like serine/threonine-protein kinase At2g24230
gene36111	LOC103936269			-2.33978							BRI1	probable LRR receptor-like serine/threonine-protein kinase At4g08850
gene14005	LOC103953664			-2.29677							BRI1	probable LRR receptor-like serine/threonine-protein kinase At4g08850
gene37478	LOC103937769			-1.42454							BRI1	probable LRR receptor-like serine/threonine-protein kinase At4g08850
gene17451	LOC103957389		-1.66295	-1.58243							BRI1	probable LRR receptor-like serine/threonine-protein kinase At4g36180
gene42059	LOC103942817			-1.80337					-1.33915		BRI1	probable LRR receptor-like serine/threonine-protein kinase At4g36180
gene37501	LOC103937794		-1.58522	-1.62932							BRI1	probable xyloglucan endotransglucosylase/hydrolase protein 23
gene20175	LOC103960400								-3.87674		BRI1	probably inactive leucine-rich repeat receptor-like protein kinase At3g28040
gene16872	LOC103956774								-2.38216		BRI1	protein kinase APK1A, chloroplastic-like
gene36161	LOC103936317	1.58618		-2.27701					4.41349		BRI1	putative leucine-rich repeat receptor-like serine/threonine-protein kinase At2g04300
gene1168	LOC103955155			-1.76749							BRI1	putative receptor protein kinase ZmPK1
gene10165	LOC103949475			-1.16857							BRI1	putative receptor protein kinase ZmPK1
gene1169	LOC103951057								1.53186		BRI1	putative receptor protein kinase ZmPK1
gene30552	LOC103930176			-1.38262							BRI1	receptor-like protein 12
gene13651	LOC103953340			-1.2298							BRI1	receptor-like protein 12
gene13699	LOC103953280			-1.12199							BRI1	receptor-like protein 12
gene14333	LOC103954059			-2.11612							BRI1	receptor-like protein 2
gene14340	LOC103954063			-1.48468							BRI1	receptor-like protein 2
gene22866	LOC103963344								1.42513		BRI1	receptor-like protein kinase BRI1-like 3
gene31815	LOC103931581							1.43085	-1.8192		BRI1	receptor-like serine/threonine-protein kinase At1g78530
gene4467	LOC103943125			1.29148					-4.06098		BRI1	serine/threonine-protein kinase BRI1-like 2
gene22050	LOC103962471								-2.58019		BSK	probable serine/threonine-protein kinase At4g35230
gene41261	LOC103941935								-1.62344		BSK	probable serine/threonine-protein kinase At4g35230
gene38315	LOC103938687								-3.33432		BSK	probable serine/threonine-protein kinase At5g41260
gene10194	LOC103949420								-2.87549		BSK	probable serine/threonine-protein kinase At5g41260
gene22791	LOC103963256			-1.18246					-1.98445		BSK	probable serine/threonine-protein kinase At5g41260
gene26562	LOC103967401								2.15938		BIN2	shaggy-related protein kinase zeta
gene13887	LOC103953487			1.20613							CTYCD3	cyclin-D1-1-like
gene28381	LOC103927787			1.09626							CTYCD3	cyclin-D3-1
gene6468	LOC103945321								-3.10119		CTYCD3	cyclin-D3-1-like
gene21251	LOC103961596								-1.43491		CTYCD3	cyclin-D3-2-like
gene33168	LOC103933053								-2.60209		CTYCD3	cyclin-D4-2
gene1217	LOC103951597								1.06775		CTYCD3	cyclin-D5-1-like
gene5670	LOC103944476							1.79786			CYCD3	putative cyclin-D6-1
gene17456	LOC103957447			-1.14059							TCH4	probable LRR receptor-like serine/threonine-protein kinase At4g36180
gene36231	LOC103936392		-1.52544								TCH4	xyloglucan endotransglucosylase/hydrolase protein 24-like
gene5286	LOC103944049			-1.06447							BZR1/2	BES1/BZR1 homolog protein 4-like
gene15655	LOC103955436	1.17128									BZR1/2	protein BRASSINAZOLE-RESISTANT 1
Jasmonic acid signaling	up	3	-	2	-		3	8	5	2
	down	-	9	16	-		10	-	16	3
gene30096	LOC103929684			-1.15355				1.64766			JAZ	protein TIFY 10A
gene10950	LOC103950252		-1.51917	-3.52703			-2.05295	1.28414			JAZ	protein TIFY 10A-like
gene36934	LOC103937169	1.96923		-1.72656				1.53569	-2.02911		JAZ	protein TIFY 10B-like
gene10904	LOC103950209								1.23563		JAZ	protein TIFY 3B-like
gene11901	LOC103951293		-1.5194	-2.64419				1.60478			JAZ	protein TIFY 5A-like
gene4397	LOC103943066			-1.31745					2.30994		JAZ	protein TIFY 6A-like
gene11219	LOC103950560								-1.03945		JAZ	protein TIFY 6B-like
gene40047	LOC103940602		-1.57495	-3.84377			-2.01051	2.15541			JAZ	protein TIFY 9-like
gene29531	LOC103929049		-1.36824	-3.70922			-1.93668	1.57663			JAZ	protein TIFY 9-like
gene39234	LOC103939710			-1.47776					-4.4963		JAZ	malate dehydrogenase, mitochondrial
gene12420	LOC103951950			-2.45603							MYC2	putative transcription factor bHLH041
gene5270	LOC103944005			-1.99548							MYC2	putative transcription factor bHLH041
gene7639	LOC103946625								-2.59421		MYC2	transcription factor ABORTED MICROSPORES-like
gene29762	LOC103929311		-1.05576								MYC2	transcription factor bHLH13
gene38394	LOC103938772							2.06625			MYC2	transcription factor bHLH18-like
gene29665	LOC103929199						1.66129			1.48773	MYC2	transcription factor bHLH30
gene5348	LOC103944104						-1.36009		-1.65018		MYC2	transcription factor bHLH30-like
gene11128	LOC103950461		-1.43773	-1.6843				3.06495	1.87449	-1.52951	MYC2	transcription factor bHLH35
gene17346	LOC103957352								-3.78145		MYC2	transcription factor bHLH3-like
gene39249	LOC103939726						1.98089		1.22963		MYC2	transcription factor bHLH61-like
gene20135	LOC103960363								-2.08926		MYC2	transcription factor bHLH62
gene21064	LOC103961385								-1.03737		MYC2	transcription factor bHLH62
gene38103	LOC103938454								-1.93188		MYC2	transcription factor bHLH79-like
gene18714	LOC103958790								-1.56838		MYC2	transcription factor bHLH79-like
gene15834	LOC103955638								1.86658	-3.07486	MYC2	transcription factor bHLH94-like
gene38116	LOC103938467								-1.81822		MYC2	transcription factor EGL1
gene32451	LOC103932269								-1.71299		MYC2	transcription factor EGL1-like
gene40581	LOC103941198						-1.18556			1.0457	MYC2	transcription factor GLABRA 3-like
gene1131	LOC103950644								-1.01038	-2.55848	MYC2	transcription factor HEC2-like
gene38652	LOC103939054			-1.1683							MYC2	transcription factor MYC2
gene11334	LOC103950691		-1.44281	-2.29633			-1.70297		-1.40303		MYC2	transcription factor MYC2-like
gene10814	LOC103950117		-1.28346	-2.3434			-2.72301		-1.39176		MYC2	transcription factor MYC2-like
gene36234	LOC103936401		-1.07809	-1.19127							MYC2	transcription factor MYC2-like
gene23700	LOC103964261			-1.91289							MYC2	transcription factor MYC2-like
gene31984	LOC103931761	2.25449		4.21555			-4.46006				MYC2	transcription factor ORG2-like
gene31985	LOC103931762	1.51431		3.58736							MYC2	transcription factor ORG2-like
gene8334	LOC103947396						2.07111				MYC2	transcription factor PIF4-like
gene35202	LOC103935247						-2.5486		-1.72671		MYC2	transcription factor SPATULA-like
gene1763	LOC103956929						-1.94488				MYC2	transcription factor SPATULA-like
Salicylic acid signaling	up	-	1	1	-		-	3	6	-
	down	1	1	5	-		1	1	7	2
gene12425	LOC103951879		-1.17464	-2.02683							NPR1	regulatory protein NPR1
gene8895	LOC103948016			-1.12728							NPR1	regulatory protein NPR3-like
gene8896	LOC103948018								1.88949		NPR1	regulatory protein NPR3-like
gene907	LOC103948181								-3.73873		TGA	arogenate dehydratase/prephenate dehydratase 1, chloroplastic
gene13152	LOC103952673								-2.03381		TGA	light-inducible protein CPRF2
gene907	LOC103947258			-1.15411							TGA	transcription factor HBP-1b(c38)-like
gene29303	LOC103928801							-1.53478			TGA	transcription factor RF2b-like
gene8798	LOC103947910								-1.45027		TGA	transcription factor RF2b-like
gene30871	LOC103930551								-1.94832	-1.74794	TGA	transcription factor TGA2-like
gene41442	LOC103942135		2.09854					1.37736		-1.26046	TGA	transcription factor TGA4-like
gene21490	LOC103961855			-1.15132					2.51894		TGA	U-box domain-containing protein 14
gene5289	LOC103944053								1.74036		TGA	U-box domain-containing protein 17-like
gene565	LOC103944465								2.51984		TGA	U-box domain-containing protein 17-like
gene13916	LOC103953516			1.48793					1.79113		TGA	U-box domain-containing protein 19
gene28981	LOC103928449								1.01316		TGA	U-box domain-containing protein 40
gene1814	LOC103957411								-1.46429		TGA	U-box domain-containing protein 4-like
gene21059	LOC103961382	-1.32785									TGA	U-box domain-containing protein 9-like
gene26257	LOC103967070			-1.64895							PR-1	pathogenesis-related leaf protein 4-like
gene34370	LOC103934339						-1.5994		-2.40606		PR-1	pathogenesis-related protein 1-like
gene26258	LOC103967071							1.17034			PR-1	pathogenesis-related protein PR-1 type-like
gene24523	LOC103965171							1.21507	-6.09679		PR-1	STS14 protein-like
