# Supplementary material for: Transcriptome Analysis of Differentially Expressed Genes Induced by Low and High Potassium Levels Provides Insight into Fruit Sugar Metabolism of Pear
Source: Front Plant Sci. 2017 May 31;8:938. doi: 10.3389/fpls.2017.00938 (PMC5450510; doi:10.3389/fpls.2017.00938)
Supplement: Table S8 — List of the differentially expressed genes involved in oxidative stress in response to low K and high K. [file Table8.XLS]

## Sheet: ROS 相关基因
Table S8 List of the differentially expressed genes involved in oxidative stress in response to low K and high K
Gene id	LOC ID	Log2(fold change)									Annotation
		Leaf					Fruit
		105DAB		129DAB			105DAB		129DAB
		K0vsK0.4	K0.8vsK0.4	K0vsK0.4	K0.8vsK0.4		K0vsK0.4	K0.8vsK0.4	K0vsK0.4	K0.8vsK0.4
Peroxidase	up	-	-	2	-		2	2	1	-
	down	2	2	5	-		4	-	8	1
gene21781	LOC103962173						-1.77523				cationic peroxidase 1-like
gene26910	LOC103967787						1.34003	1.17704			L-ascorbate peroxidase 3, peroxisomal-like
gene9727	LOC103948906								-1.12549		L-ascorbate peroxidase, cytosolic-like
gene38339	LOC103938713								-1.95436	-1.83922	peroxidase 16-like
gene18273	LOC103958318		-1.35562						-1.6308		peroxidase 25
gene34273	LOC103934243										peroxidase 3
gene9066	LOC103948174	-2.40451	-3.18058						-4.3923		peroxidase 42-like
gene155	LOC103951047			1.41327			1.10537	2.55107			peroxidase 42-like
gene26165	LOC103966973								-4.7703		peroxidase 47
gene11566	LOC103950923			-1.69575			-1.97474				peroxidase 6
gene28980	LOC103928448			1.19003					-2.02806		peroxidase 63
gene13841	LOC103953444			-1.59453							peroxidase 64
gene37523	LOC103937821								1.96882		peroxidase 72-like
gene34751	LOC103934752			-1.07672					-7.33151		peroxidase 73-like
gene2397	LOC103963956	-1.18484		-1.69828							peroxidase A2-like
gene2401	LOC103964015			-3.20075			-2.28046		-2.87496		peroxidase A2-like
gene10495	LOC103949737						-1.02418				putative glutathione peroxidase 7, chloroplastic
Cytochrome P450	up	2	3	4	-		2	8	13	-
	down	5	3	18	1		11	4	26	4
gene26842	LOC103967717								-3.18436		cytochrome P450 704C1-like
gene6920	LOC103945840						-1.98516				cytochrome P450 705A5-like
gene14087	LOC103953709	-1.07582									cytochrome P450 714A1-like
gene13267	LOC103952795	-1.10532						2.04157			cytochrome P450 714A1-like
gene818	LOC103946398			-2.49319							cytochrome P450 714C2-like
gene26678	LOC103967534			-1.42382							cytochrome P450 714C2-like
gene817	LOC103946361			-1.16874							cytochrome P450 714C2-like
gene26677	LOC103967535								-1.15973		cytochrome P450 714C2-like
gene26680	LOC103967541								-3.05734		cytochrome P450 714C2-like
gene23650	LOC103964202								-1.64146		cytochrome P450 714C2-like
gene23651	LOC103964203								-2.57766		cytochrome P450 714C2-like
gene22851	LOC103963328								-2.67595		cytochrome P450 714C2-like
gene5092	LOC103943812								-2.81375		cytochrome P450 716B1-like
gene19768	LOC103959968		1.20994	1.18182							cytochrome P450 71A14-like
gene27470	LOC103926777	1.34644		2.19993					-3.99754		cytochrome P450 71A1-like
gene13383	LOC103952938						-2.8957	1.11833			cytochrome P450 71A1-like
gene40803	LOC103941438						-3.07655	1.15252			cytochrome P450 71A1-like
gene23714	LOC103964280						-1.67441		-3.25528		cytochrome P450 71A1-like
gene33835	LOC103933778							-1.31608	-6.86416		cytochrome P450 71A1-like
gene19244	LOC103959389			-1.09633							cytochrome P450 71A3-like
gene27466	LOC103926775								-3.56899		cytochrome P450 71A3-like
gene37315	LOC103937593								-3.24148		cytochrome P450 71D9-like
gene15636	LOC103955422	2.07547									cytochrome P450 734A1-like
gene15634	LOC103955419			-2.11051	-1.3165						cytochrome P450 734A1-like
gene29947	LOC103929512								-2.52871		cytochrome P450 77A3-like
gene30327	LOC103929943	-1.23466	1.07067	-1.04026							cytochrome P450 78A5-like
gene21137	LOC103961467		1.44841								cytochrome P450 78A5-like
gene23694	LOC103964254						2.25159	-2.06463	-4.33962		cytochrome P450 78A6-like
gene6452	LOC103945306						-1.03084		1.01344		cytochrome P450 81D11-like
gene21269	LOC103961612								-2.50597		cytochrome P450 81D11-like
gene1536	LOC103954103			-1.21698			-1.39637		-2.81942		cytochrome P450 82A3-like
gene1593	LOC103954668			-1.12443							cytochrome P450 82A3-like
gene3028	LOC103929007			-1.17019							cytochrome P450 82A3-like
gene3024	LOC103929023						-1.5412	-1.43665		-1.36789	cytochrome P450 82A3-like
gene3026	LOC103929479			-1.63283							cytochrome P450 82A4-like
gene39517	LOC103940018		-1.35235	-2.78955				3.49358			cytochrome P450 82G1-like
gene21080	LOC103961404			-2.05047					-2.24201		cytochrome P450 82G1-like
gene37723	LOC103938031							1.07151			cytochrome P450 84A1-like
gene23333	LOC103963865			-1.82027			1.09689				cytochrome P450 86A8
gene17419	LOC103957382								3.13431	-2.96965	cytochrome P450 86A8
gene32408	LOC103932212						-3.40931		2.0987		cytochrome P450 89A2-like
gene32407	LOC103932213								1.25786		cytochrome P450 89A2-like
gene3723	LOC103936683								1.69811		cytochrome P450 90A1-like
gene25545	LOC103966291	-1.28878	-2.87498						1.59018		cytochrome P450 94A1-like
gene17351	LOC103957302			-1.90018			-1.22914		2.31129		cytochrome P450 94A1-like
gene25548	LOC103966292								1.77128		cytochrome P450 94A1-like
gene3891	LOC103938590			1.07589							cytochrome P450 94A2-like
gene39691	LOC103940218		-1.45993	-3.23365				1.58154	3.30152		cytochrome P450 94C1-like
gene39057	LOC103939505								-1.82584		cytochrome P450 97B2, chloroplastic
gene6170	LOC103944999								-5.12246	-1.05494	cytochrome P450 98A2-like
gene7407	LOC103946366								-2.62664		cytochrome P450 98A2-like
gene6173	LOC103944997								-3.31049		cytochrome P450 98A2-like
gene1391	LOC103952747							2.14773	-5.22192	-2.15412	cytochrome P450 CYP72A219-like
gene35468	LOC103935539								-1.67405		cytochrome P450 CYP72A219-like
gene21467	LOC103961839	-1.47043									cytochrome P450 CYP736A12-like
gene3904	LOC103938668			-2.93408			-1.88079	1.06256	2.45437		cytochrome P450 CYP736A12-like
gene29619	LOC103929142								2.02773		cytochrome P450 CYP736A12-like
gene8050	LOC103947082			-1.05192					-1.47273		cytochrome P450 CYP749A22-like
gene37902	LOC103938228			-1.12102							cytochrome P450 CYP749A22-like
gene8236	LOC103947283								-1.9663		cytochrome P450 CYP749A22-like
gene33336	LOC103933239			1.83263							cytochrome P450 CYP82D47-like
gene39519	LOC103940020						-1.56947	-1.2518	-3.25044		cytochrome P450 CYP82D47-like
gene39518	LOC103940019								1.15591		cytochrome P450 CYP82D47-like
Glutathione S-transferase	up	3	1	3	-		-	-	-	-
	down	-	-	1	-		2	-	-	-
gene27257	LOC103926541	2.79873									glutathione S-transferase L3-like
gene31190	LOC103930887	2.7278									glutathione S-transferase L3-like
gene27258	LOC103926547			1.81522							glutathione S-transferase L3-like
gene11530	LOC103950892	1.66824	2.52865								glutathione S-transferase U17-like
gene11530	LOC103950892			1.58513							glutathione S-transferase U17-like
gene2047	LOC103960208			-1.26783							probable glutathione S-transferase
gene7021	LOC103945956			1.79625							probable glutathione S-transferase
gene7014	LOC103945952						-2.22468				probable glutathione S-transferase
gene26512	LOC103967343						-1.16487				probable glutathione S-transferase
